# Supplementary material for: Genome-wide copy number variant discovery in dogs using the CanineHD genotyping array
Source: BMC Genomics. 2014 Mar 19;15:210. doi: 10.1186/1471-2164-15-210 (PMC4234435; doi:10.1186/1471-2164-15-210)
Supplement: Additional file 1: Table S1 — Breeds included in the study. Table S2. Genomic regions and genes therein excluded from further CNV analysis due to noisy rawdata. Table S3. Summary of the identified 110 CNVR including the number of affected individuals per breed and the genotype for each of the 351 samples. Table S4. CNVRs selected for qRT-PCR validation, primer sequences and results from the qRT-PCR and the CanineHD genotyping. Table S5. The total list of 26 single breed CNVRs. Table S6. All 202 genes present in the identified 110 CNVRs, where the 20 genes present in the 15 strictly defined singlebreed CNVRs are in grey and the excluded 54 singleton genes are at the bottom of the table. Table S7. Results from GO analysis displaying significant p-values, i.e. 0.05 after multiple correction using g:SCS method. Table S8. Novel CNVRs that are present in >1 sample. [file 1471-2164-15-210-S1.xlsx]

## Sheet: Table S1
Table S1. Breeds included in this study
Breed	No. of samples
Beagle	9
Belgian Tervuren	16
Bernese Mountain Dogs	11
Border collies	9
Brittany Spaniels	12
Cocker spaniel	14
Dachshund	12
Dalmatian	7
Elkhound	12
English bulldog	12
English Setter	12
Eurasian	11
Finnish Spitz	12
Flatcoated Retriever	2
German Shepherd Dog	11
Golden Retriever	12
Greenland sledge dog	12
Greyhound	11
Jack Russell Terrier	12
Labrador Retriever	14
Large Munsterlander	1
Mops	2
New Foundland	2
Nova Scotia Duck Tolling Retriever	39
Poodles	11
Rottweiler	12
Shar Pei	11
Standard Poodle	12
Terrier Yorkshire	12
Weimaraner	26
Total	351
In bold: breeds never screened genomewide for CNVs
In italic: breeds genotyped for known CNVs in Nicholas et al. [33]

## Sheet: Table S2
Table S2. Genomic regions and genes therein excluded from further CNV analysis due to noisy rawdata
Chr	Start of removed region	End of removed region	Chr	Start of the gene	End of the gene	Ensembl ID C.f	Ensembl ID H.s	Gene	Description
1	13000000	15700000	1	13347136	13350204	ENSCAFG00000000047	ENSG00000171451	DSEL	dermatan sulfate epimerase-like [Source:HGNC Symbol;Acc:18144]
1	13000000	15700000	1	14100051	14168633	ENSCAFG00000000052	ENSG00000071991	CDH19	cadherin 19, type 2 [Source:HGNC Symbol;Acc:1758]
1	13000000	15700000	1	14708633	14815547	ENSCAFG00000000056	ENSG00000081138	CDH7	cadherin 7, type 2 [Source:HGNC Symbol;Acc:1766]
1	13000000	15700000	15	10201582	10202382	ENSCAFG00000003609	ENSG00000189433	GJB4	gap junction protein, beta 4, 30.3kDa [Source:HGNC Symbol;Acc:4286]
15	10200000	13500000	15	10205132	10205953	ENSCAFG00000003612	ENSG00000189280	GJB5	gap junction protein, beta 5, 31.1kDa [Source:HGNC Symbol;Acc:4287]
15	10200000	13500000	15	10662177	10680691	ENSCAFG00000024816	ENSG00000142698	C1ORF94	chromosome 1 open reading frame 94 [Source:HGNC Symbol;Acc:28250]
15	10200000	13500000	15	11249906	11262190	ENSCAFG00000003676	ENSG00000166123	GPT2	glutamic pyruvate transaminase (alanine aminotransferase) 2 [Source:HGNC Symbol;Acc:18062]
15	10200000	13500000	15	11301404	11362051	ENSCAFG00000003679	ENSG00000155330	C16ORF87	chromosome 16 open reading frame 87 [Source:HGNC Symbol;Acc:33754]
15	10200000	13500000	15	11391262	11426314	ENSCAFG00000003680	ENSG00000140795	MYLK3	myosin light chain kinase 3 [Source:HGNC Symbol;Acc:29826]
15	10200000	13500000	15	11432015	11438181	ENSCAFG00000003683	ENSG00000091651	ORC6	origin recognition complex, subunit 6 [Source:HGNC Symbol;Acc:17151]
15	10200000	13500000	15	11438901	11464698	ENSCAFG00000003688	ENSG00000069329	VPS35	vacuolar protein sorting 35 homolog (S. cerevisiae) [Source:HGNC Symbol;Acc:13487]
15	10200000	13500000	15	11478904	11500789	ENSCAFG00000003704	ENSG00000171241	SHCBP1	SHC SH2-domain binding protein 1 [Source:HGNC Symbol;Acc:29547]
15	10200000	13500000	15	11606278	11667809	ENSCAFG00000003713	ENSG00000162378	ZYG11B	zyg-11 homolog B (C. elegans) [Source:HGNC Symbol;Acc:25820]
15	10200000	13500000	15	11715119	11726373	ENSCAFG00000003722	ENSG00000162377	SELRC1	Sel1 repeat containing 1 [Source:HGNC Symbol;Acc:25716]
15	10200000	13500000	15	11752184	11770023	ENSCAFG00000003728	ENSG00000182183	FAM159A	family with sequence similarity 159, member A [Source:HGNC Symbol;Acc:28757]
15	10200000	13500000	15	11786752	11788781	ENSCAFG00000003730	ENSG00000116157	GPX7	glutathione peroxidase 7 [Source:HGNC Symbol;Acc:4559]
15	10200000	13500000	15	11870385	11971955	ENSCAFG00000003734	ENSG00000134744	ZCCHC11	zinc finger, CCHC domain containing 11 [Source:HGNC Symbol;Acc:28981]
15	10200000	13500000	15	11959217	11973470	ENSCAFG00000003740	ENSG00000134748	PRPF38A	PRP38 pre-mRNA processing factor 38 (yeast) domain containing A [Source:HGNC Symbol;Acc:25930]
15	10200000	13500000	15	11980140	12003884	ENSCAFG00000003744	ENSG00000085840	ORC1	origin recognition complex, subunit 1 [Source:HGNC Symbol;Acc:8487]
15	10200000	13500000	15	12008650	12019467	ENSCAFG00000003751	ENSG00000154222	CC2D1B	coiled-coil and C2 domain containing 1B [Source:HGNC Symbol;Acc:29386]
15	10200000	13500000	15	12024677	12136889	ENSCAFG00000003759	ENSG00000157077	ZFYVE9	zinc finger, FYVE domain containing 9 [Source:HGNC Symbol;Acc:6775]
15	10200000	13500000	15	12248544	12269385	ENSCAFG00000003782	ENSG00000134717	BTF3L4	basic transcription factor 3-like 4 [Source:HGNC Symbol;Acc:30547]
15	10200000	13500000	15	12270528	12299382	ENSCAFG00000003787	ENSG00000117862	TXNDC12	thioredoxin domain containing 12 (endoplasmic reticulum) [Source:HGNC Symbol;Acc:24626]
15	10200000	13500000	15	12286751	12287825	ENSCAFG00000003789	ENSG00000198841	KTI12	KTI12 homolog, chromatin associated (S. cerevisiae) [Source:HGNC Symbol;Acc:25160]
15	10200000	13500000	15	12327160	12380688	ENSCAFG00000003790	ENSG00000169213	RAB3B	RAB3B, member RAS oncogene family [Source:HGNC Symbol;Acc:9778]
15	10200000	13500000	15	12422217	12513510	ENSCAFG00000003803	ENSG00000078618	NRD1	nardilysin (N-arginine dibasic convertase) [Source:HGNC Symbol;Acc:7995]
15	10200000	13500000	15	12514719	12674309	ENSCAFG00000003849	ENSG00000117859	OSBPL9	oxysterol binding protein-like 9 [Source:HGNC Symbol;Acc:16386]
15	10200000	13500000	15	12855857	12901639	ENSCAFG00000003871	ENSG00000085832	EPS15	epidermal growth factor receptor pathway substrate 15 [Source:HGNC Symbol;Acc:3419]
15	10200000	13500000	15	12929091	12958006	ENSCAFG00000003888	ENSG00000085831	TTC39A	tetratricopeptide repeat domain 39A [Source:HGNC Symbol;Acc:18657]
15	10200000	13500000	15	12966488	12968185	ENSCAFG00000003897	ENSG00000123091	RNF11	ring finger protein 11 [Source:HGNC Symbol;Acc:10056]
15	10200000	13500000	15	13228263	13232468	ENSCAFG00000003898	ENSG00000123080	CDKN2C	cyclin-dependent kinase inhibitor 2C (p18, inhibits CDK4) [Source:HGNC Symbol;Acc:1789]
36	16000000	19200000	36	15880237	16110255	ENSCAFG00000011768	ENSG00000198648	STK39	serine threonine kinase 39 [Source:HGNC Symbol;Acc:17717]
36	16000000	19200000	36	16320219	16617124	ENSCAFG00000011826	ENSG00000172292	CERS6	ceramide synthase 6 [Source:HGNC Symbol;Acc:23826]
36	16000000	19200000	36	16650586	16697404	ENSCAFG00000011834	ENSG00000163072	NOSTRIN	nitric oxide synthase trafficker [Source:HGNC Symbol;Acc:20203]
36	16000000	19200000	36	16711939	16723889	ENSCAFG00000011859	ENSG00000152253	SPC25	Kinetochore protein Spc25 [Source:UniProtKB/TrEMBL;Acc:C9JW94]
36	16000000	19200000	36	16737866	16744674	ENSCAFG00000011872	ENSG00000152254	G6PC2	glucose-6-phosphatase, catalytic, 2 [Source:HGNC Symbol;Acc:28906]
36	16000000	19200000	36	16761408	16849418	ENSCAFG00000011980	ENSG00000073734	ABCB11	ATP-binding cassette, sub-family B (MDR/TAP), member 11 [Source:HGNC Symbol;Acc:42]
36	16000000	19200000	36	16885704	16894736	ENSCAFG00000012028	ENSG00000073737	DHRS9	dehydrogenase/reductase (SDR family) member 9 [Source:HGNC Symbol;Acc:16888]
36	16000000	19200000	36	16926309	17085129	ENSCAFG00000012128	ENSG00000081479	LRP2	low density lipoprotein receptor-related protein 2 [Source:HGNC Symbol;Acc:6694]
36	16000000	19200000	36	17221775	17247845	ENSCAFG00000012284	ENSG00000163093	RP11-724O16.1	Bardet-Biedl syndrome 5 protein; Uncharacterized protein [Source:UniProtKB/TrEMBL;Acc:E9PBE3]
36	16000000	19200000	36	17221775	17247845	ENSCAFG00000012284	ENSG00000251569	N/A	N/A
36	16000000	19200000	36	17238673	17367665	ENSCAFG00000012372	ENSG00000138398	PPIG	peptidylprolyl isomerase G (cyclophilin G) [Source:HGNC Symbol;Acc:14650]
36	16000000	19200000	36	17250732	17266382	ENSCAFG00000012305	ENSG00000239474	KBTBD10	kelch repeat and BTB (POZ) domain containing 10 [Source:HGNC Symbol;Acc:16905]
36	16000000	19200000	36	17271085	17309957	ENSCAFG00000012344	ENSG00000138399	FASTKD1	FAST kinase domains 1 [Source:HGNC Symbol;Acc:26150]
36	16000000	19200000	36	17373906	17401259	ENSCAFG00000012387	ENSG00000154479	CCDC173	coiled-coil domain containing 173 [Source:HGNC Symbol;Acc:25064]
36	16000000	19200000	36	17417974	17419788	ENSCAFG00000025088	ENSG00000144362	PHOSPHO2	phosphatase, orphan 2 [Source:HGNC Symbol;Acc:28316]
36	16000000	19200000	36	17436468	17449314	ENSCAFG00000025086	ENSG00000213160	KLHL23	kelch-like 23 (Drosophila) [Source:HGNC Symbol;Acc:27506]
36	16000000	19200000	36	17481646	17492970	ENSCAFG00000012418	ENSG00000138385	SSB	Sjogren syndrome antigen B (autoantigen La) [Source:HGNC Symbol;Acc:11316]
36	16000000	19200000	36	17492971	17499659	ENSCAFG00000012438	ENSG00000138382	METTL5	methyltransferase like 5 [Source:HGNC Symbol;Acc:25006]
36	16000000	19200000	36	17554212	17585071	ENSCAFG00000012450	ENSG00000144357	UBR3	ubiquitin protein ligase E3 component n-recognin 3 (putative) [Source:HGNC Symbol;Acc:30467]
36	16000000	19200000	36	17840336	17874851	ENSCAFG00000023557	ENSG00000071909	MYO3B	myosin IIIB [Source:HGNC Symbol;Acc:15576]
36	16000000	19200000	36	18274729	18276658	ENSCAFG00000012550	ENSG00000204335	SP5	Sp5 transcription factor [Source:HGNC Symbol;Acc:14529]
36	16000000	19200000	36	18369306	18412283	ENSCAFG00000012560	ENSG00000128683	GAD1	glutamate decarboxylase 1 (brain, 67kDa) [Source:HGNC Symbol;Acc:4092]
36	16000000	19200000	36	18468314	18505644	ENSCAFG00000012612	ENSG00000115806	GORASP2	golgi reassembly stacking protein 2, 55kDa [Source:HGNC Symbol;Acc:17500]
36	16000000	19200000	36	18547323	18651886	ENSCAFG00000012521	ENSG00000198586	TLK1	tousled-like kinase 1 [Source:HGNC Symbol;Acc:11841]
36	16000000	19200000	36	18839835	19084783	ENSCAFG00000012636	ENSG00000123600	METTL8	methyltransferase like 8 [Source:HGNC Symbol;Acc:25856]
36	16000000	19200000	36	18926585	18958409	ENSCAFG00000012660	ENSG00000115827	DCAF17	DDB1 and CUL4 associated factor 17 [Source:HGNC Symbol;Acc:25784]
36	16000000	19200000	36	18991478	19018237	ENSCAFG00000012667	ENSG00000071967	CYBRD1	cytochrome b reductase 1 [Source:HGNC Symbol;Acc:20797]
36	16000000	19200000	36	19125983	19182705	ENSCAFG00000012696	ENSG00000077380	DYNC1I2	dynein, cytoplasmic 1, intermediate chain 2 [Source:HGNC Symbol;Acc:2964]

## Sheet: Table S3
Table S3. Summary of the identified 110 CNVR including the number of affected individuals per breed and the genotype for each of the 351 samples
						overlap with Berglund et al. [31]	overlap with Nicholas et al. [33]				Total no. of individuals	Beagle	Belgian Tervuren	Bernese Mountain Dogs	Border collies	Brittany Spaniels	Cocker spaniel	Dachshund	Dalmatian	Elkhound	English bulldog	English Setter	Eurasian	Finnish Spitz	Flatcoated Retriever	German Shepherd Dog	Golden Retriever	Greenland sledge dog	Greyhound	Jack Russell Terrier	Labrador Retriever	Large Munsterlander	Mops	New Foundland	Nova Scotia Duck Tolling Retriever	Poodles	Rottweiler	Shar Pei	Standard Poodle	Terrier Yorkshire	Weimaraner	Beagle	Beagle	Beagle	Beagle	Beagle	Beagle	Beagle	Beagle
CNVR no.	CHR	Start**	End**	Length	No. of genes			No. of breeds	Type	Singleton	351	9	16	11	9	12	14	12	7	12	12	12	11	12	2	11	12	12	11	12	14	1	2	2	39	11	12	11	12	12	26	BGL004	BGL005	BGL014	BGL015	BGL021	BGL023	BGL024	BGL027
1	1	8811465	10474534	1663069	2			3	del/dupl		4	0	0	0	0	0	0	0	0	0	0	0	0	0	0	0	1	0	0	0	0	0	0	0	0	2	0	0	1	0	0
2	1	65361010	65528809	167799	1			1	del		2	0	0	0	0	0	0	0	0	2	0	0	0	0	0	0	0	0	0	0	0	0	0	0	0	0	0	0	0	0	0
3	1	68636652	69304346	667694	5		1	1	dupl	yes	1	0	0	0	0	0	0	0	0	0	0	0	0	1	0	0	0	0	0	0	0	0	0	0	0	0	0	0	0	0	0
4	1	69370424	69655622	285198	2			1	dupl	yes	1	0	0	0	0	0	0	0	0	0	0	0	0	1	0	0	0	0	0	0	0	0	0	0	0	0	0	0	0	0	0
5	1	75880247	76908268	1028021	6			1	dupl	yes	1	0	0	0	0	1	0	0	0	0	0	0	0	0	0	0	0	0	0	0	0	0	0	0	0	0	0	0	0	0	0
6	1	77079139	78295153	1216014	4		1	2	dupl		2	0	0	0	0	1	0	0	0	0	0	0	0	0	0	0	0	0	0	0	1	0	0	0	0	0	0	0	0	0	0
7	1	104949387	105048596	99209	2		1	7	dupl		29	0	0	0	0	2	0	1	0	0	0	0	0	0	0	7	0	2	0	0	0	0	0	0	0	1	7	0	0	0	9
8	1	124821369	125020998	199629	2			3	dupl		5	0	0	1	0	0	3	0	0	0	0	0	0	0	0	1	0	0	0	0	0	0	0	0	0	0	0	0	0	0	0
9	3	3938760	4112009	173249	2			2	dupl		4	0	0	0	0	0	0	0	0	0	0	0	0	0	0	0	0	0	0	0	0	0	0	0	0	1	0	0	0	3	0
10	3	11123567	11409267	285700	1			1	dupl	yes	1	0	0	0	0	0	1	0	0	0	0	0	0	0	0	0	0	0	0	0	0	0	0	0	0	0	0	0	0	0	0
11	3	24525024	25915104	1390080	0		1	5	del/dupl		12	0	3	0	0	0	0	0	0	0	0	0	0	0	0	0	3	0	0	1	0	0	0	0	3	0	0	0	0	0	2
12	3	30530775	30636006	105231	1		1	1	dupl		4	0	0	0	0	4	0	0	0	0	0	0	0	0	0	0	0	0	0	0	0	0	0	0	0	0	0	0	0	0	0
13	3	79250592	79397412	146820	0			1	del	yes	1	0	0	0	0	0	0	0	0	0	0	0	0	1	0	0	0	0	0	0	0	0	0	0	0	0	0	0	0	0	0
14	3	82187294	82261144	73850	0			3	del		4	0	0	0	2	0	0	0	0	0	0	0	0	0	0	0	0	0	0	0	0	0	0	0	0	1	0	1	0	0	0
15	3	91939525	92046482	106957	0			1	del	yes	1	0	0	1	0	0	0	0	0	0	0	0	0	0	0	0	0	0	0	0	0	0	0	0	0	0	0	0	0	0	0
16	3	93757480	94035855	278375	2			1	dupl		2	0	0	0	0	0	0	0	0	0	2	0	0	0	0	0	0	0	0	0	0	0	0	0	0	0	0	0	0	0	0
17	4	3024984	3090437	65453	1	1		6	del		8	0	1	0	0	1	0	2	0	0	0	0	0	0	0	0	0	0	0	0	0	0	1	0	0	1	0	0	0	0	2
18	4	20107037	20378163	271126	0			1	del	yes	1	0	0	0	0	0	0	0	0	0	0	0	0	0	0	0	0	0	0	1	0	0	0	0	0	0	0	0	0	0	0
19	4	20911155	21116415	205260	0			1	del	yes	1	0	0	0	0	0	0	0	0	0	0	0	0	0	0	0	0	0	0	0	0	0	0	0	0	0	0	0	0	1	0
20	4	33751223	33826528	75305	0	1*		3	del		4	0	0	0	0	0	0	1	0	0	0	0	0	1	0	0	0	0	0	2	0	0	0	0	0	0	0	0	0	0	0
21	4	74490811	74617835	127024	2			3	dupl		4	0	0	0	0	0	0	0	0	0	0	0	0	0	2	0	1	0	0	0	1	0	0	0	0	0	0	0	0	0	0
22	4	81545263	81597500	52237	0			3	dupl		9	0	0	0	0	0	0	0	0	0	0	0	1	0	0	7	0	0	0	0	0	0	0	0	0	0	0	1	0	0	0
23	4	82705831	82993500	287669	0			1	del		8	0	0	0	0	0	0	0	0	0	0	0	0	0	0	0	0	0	0	0	0	0	0	0	0	0	0	0	0	0	8
24	4	84837225	85572499	735274	0		1	1	dupl	yes	1	0	0	0	0	0	0	1	0	0	0	0	0	0	0	0	0	0	0	0	0	0	0	0	0	0	0	0	0	0	0
25	4	87386509	87831380	444871	1		1	1	dupl		4	0	0	0	0	0	0	4	0	0	0	0	0	0	0	0	0	0	0	0	0	0	0	0	0	0	0	0	0	0	0
26	4	89197825	89494947	297122	0		1	1	dupl		4	0	0	0	0	0	0	4	0	0	0	0	0	0	0	0	0	0	0	0	0	0	0	0	0	0	0	0	0	0	0
27	5	81196360	81365059	168699	0	1	1	21	del/dupl		64	0	4	5	3	4	3	1	5	0	10	2	2	0	0	3	0	0	4	2	1	0	1	2	3	2	4	0	1	2	0
28	5	91416768	91571096	154328	0			1	del	yes	1	0	0	0	0	0	1	0	0	0	0	0	0	0	0	0	0	0	0	0	0	0	0	0	0	0	0	0	0	0	0
29	6	26890469	27008081	117612	0			1	del	yes	1	0	0	0	0	0	0	0	0	0	0	0	0	0	0	0	0	0	0	0	0	0	0	0	0	1	0	0	0	0	0
30	6	48229660	50178771	1949111	1	1	1	13	del/dupl		50	3	4	3	1	0	3	0	0	0	12	0	0	0	0	0	8	0	3	1	9	0	0	0	1	0	0	1	1	0	0		3		3
31	6	54564052	54982002	417950	1			3	del/dupl		5	0	0	0	0	0	0	0	0	0	0	0	0	0	0	0	1	0	0	0	0	0	0	0	2	0	0	0	0	0	2
32	6	72868633	72922882	54249	0			1	del	yes	1	0	0	0	0	0	0	0	0	0	0	0	0	1	0	0	0	0	0	0	0	0	0	0	0	0	0	0	0	0	0
33	7	16250630	16331860	81230	0	1*		2	del		7	6	0	0	0	0	0	0	0	0	0	0	0	0	0	0	0	0	0	1	0	0	0	0	0	0	0	0	0	0	0	1	1	1	1			1
34	7	83195965	83570758	374793	1		1	1	dupl	yes	1	0	0	0	0	0	0	0	0	0	0	0	0	0	0	0	0	0	0	0	0	0	0	0	0	0	0	1	0	0	0
35	8	3504538	3821033	316495	3		1	4	del/dupl		4	0	0	0	0	0	0	0	0	1	0	0	0	0	0	0	0	0	0	1	0	0	0	0	0	0	0	1	0	1	0
36	8	20904624	21059198	154574	0			2	del		5	0	0	1	0	0	0	0	0	0	0	0	0	0	0	0	0	0	0	0	0	0	0	0	4	0	0	0	0	0	0
37	8	28122926	28265491	142565	0			1	del		3	0	0	0	0	0	0	0	0	0	0	0	0	0	0	0	0	3	0	0	0	0	0	0	0	0	0	0	0	0	0
38	9	19817149	21543628	1726479	1	1	1	25	del/dupl		149	6	14	8	6	4	11	5	3	6	0	2	6	10	1	4	5	0	6	6	3	0	1	0	11	7	3	9	7	5	0	3	3	3	3	3	3
39	9	31872270	32053513	181243	0			2	del		3	0	0	0	0	0	0	0	0	0	0	0	2	0	0	0	1	0	0	0	0	0	0	0	0	0	0	0	0	0	0
40	10	71857002	72057722	200720	5			1	dupl	yes	1	0	0	0	0	0	0	0	0	0	1	0	0	0	0	0	0	0	0	0	0	0	0	0	0	0	0	0	0	0	0
41	11	12650626	13811903	1161277	1	1		1	dupl		2	0	0	2	0	0	0	0	0	0	0	0	0	0	0	0	0	0	0	0	0	0	0	0	0	0	0	0	0	0	0
42	11	16066614	16161309	94695	0			1	del	yes	1	0	0	0	0	0	0	0	0	0	0	0	0	0	0	0	0	0	1	0	0	0	0	0	0	0	0	0	0	0	0
43	12	19736141	20345292	609151	2			2	dupl		6	0	0	0	0	0	0	0	0	0	0	0	0	0	0	0	0	0	0	0	0	1	0	0	0	0	0	0	5	0	0
44	12	30519756	30557386	37630	0	1*		2	del		19	0	0	0	0	0	0	0	0	0	0	0	0	1	0	0	0	0	0	0	0	0	0	0	18	0	0	0	0	0	0
45	12	31277010	31453442	176432	0			2	del		2	0	0	0	0	0	0	0	0	0	0	0	0	0	0	0	1	0	0	1	0	0	0	0	0	0	0	0	0	0	0
46	12	56322724	56673236	350512	0	1		1	del	yes	1	0	0	0	0	0	0	1	0	0	0	0	0	0	0	0	0	0	0	0	0	0	0	0	0	0	0	0	0	0	0
47	13	14209388	14411209	201821	0			1	del		5	0	0	0	0	5	0	0	0	0	0	0	0	0	0	0	0	0	0	0	0	0	0	0	0	0	0	0	0	0	0
48	13	21103428	22714370	1610942	11			1	dupl		2	0	0	0	0	0	0	0	0	0	0	0	0	0	0	0	0	0	0	0	0	0	0	0	0	0	0	0	2	0	0
49	13	31489459	31549297	59838	0	1	1	1	del		4	0	0	0	0	0	0	0	0	0	0	0	0	0	0	4	0	0	0	0	0	0	0	0	0	0	0	0	0	0	0
50	13	40017103	41075945	1058842	51	1		11	del/dupl		21	0	4	1	0	1	0	0	2	0	0	0	0	0	0	2	0	0	0	0	1	1	0	0	4	1	0	0	1	0	3
51	13	46494639	46645639	151000	1			1	dupl	yes	1	0	0	0	0	0	0	0	0	0	0	0	0	0	0	0	0	0	0	0	0	0	0	0	0	0	0	1	0	0	0
52	14	5305030	5752740	447710	11	1	1	25	del/dupl		87	1	1	0	2	4	7	2	2	2	0	1	2	4	0	4	3	7	1	3	4	1	0	0	15	1	5	2	4	4	5	3
53	14	13527594	13620178	92584	1			2	del		7	5	0	0	2	0	0	0	0	0	0	0	0	0	0	0	0	0	0	0	0	0	0	0	0	0	0	0	0	0	0	1		1	1		1	1
54	14	31137917	31256115	118198	0			1	del	yes	1	0	0	0	1	0	0	0	0	0	0	0	0	0	0	0	0	0	0	0	0	0	0	0	0	0	0	0	0	0	0
55	14	45974962	46104098	129136	0	1*	1	2	dupl		11	0	0	0	0	0	0	0	0	0	10	0	0	0	0	0	0	0	0	0	0	0	0	0	0	0	0	0	0	1	0
56	14	60878112	61196176	318064	0		1	4	del		16	0	0	0	0	0	0	0	0	0	0	0	1	0	0	0	0	0	0	0	2	0	0	0	0	0	8	0	0	0	5
57	15	37836364	37940678	104314	1			1	dupl		2	0	0	0	0	0	0	0	0	0	0	0	0	0	0	0	0	0	0	0	0	0	0	0	0	0	0	2	0	0	0
58	16	45458552	45682702	224150	0			1	del		2	0	0	0	2	0	0	0	0	0	0	0	0	0	0	0	0	0	0	0	0	0	0	0	0	0	0	0	0	0	0
59	16	59088621	59331221	242600	0		1	1	dupl		4	0	0	0	0	0	0	0	0	0	0	0	0	0	0	0	0	0	0	0	0	0	0	0	0	0	4	0	0	0	0
60	17	44662229	44820120	157891	0	1*	1	3	del		5	0	0	0	0	0	0	0	2	0	2	0	0	0	0	0	0	0	0	1	0	0	0	0	0	0	0	0	0	0	0
61	17	59775314	59836389	61075	1	1	1	11	del/dupl		23	0	2	1	2	0	4	2	0	0	2	0	0	1	0	0	0	0	0	0	7	0	0	0	2	0	0	0	0	0	0
62	17	62027153	62140340	113187	0			2	del		2	0	0	0	0	0	0	0	0	0	0	0	0	0	0	0	0	0	0	0	0	0	0	0	0	1	0	0	0	1	0
63	17	66385789	66608261	222472	1		1	1	dupl		5	0	0	0	0	0	0	0	0	0	0	0	0	0	0	0	0	0	0	0	0	0	0	0	0	0	0	5	0	0	0
64	18	20164432	20263720	99288	2			1	del	yes	1	0	0	0	1	0	0	0	0	0	0	0	0	0	0	0	0	0	0	0	0	0	0	0	0	0	0	0	0	0	0
65	18	40314066	40472809	158743	3		1	2	del		3	0	0	0	0	0	0	0	0	0	0	0	0	2	0	0	0	0	0	0	0	0	0	0	0	1	0	0	0	0	0
66	18	42587080	42636810	49730	4	1		3	del		16	3	0	0	0	0	0	0	0	0	0	0	0	0	0	0	0	0	0	0	0	0	0	0	12	0	0	0	0	1	0						1	1	1
67	19	11355824	11441264	85440	0			1	del	yes	1	0	0	0	0	0	0	0	0	0	0	0	0	0	0	0	0	0	0	0	0	0	0	0	0	0	0	0	0	1	0
68	19	13325414	13514903	189489	0			1	del		3	0	0	0	0	0	0	0	0	0	0	0	3	0	0	0	0	0	0	0	0	0	0	0	0	0	0	0	0	0	0
69	19	13816712	15228649	1411937	3			1	dupl		2	0	0	0	0	0	0	0	0	0	0	0	0	0	0	0	0	0	0	0	0	0	0	0	0	0	0	2	0	0	0
70	19	23209140	23323193	114053	0	1	1	5	del		6	1	0	0	0	0	0	0	0	0	0	0	2	1	0	0	0	1	0	0	0	0	0	0	0	0	0	1	0	0	0		1
71	19	29002373	30541395	1539022	1			1	dupl		3	0	0	0	3	0	0	0	0	0	0	0	0	0	0	0	0	0	0	0	0	0	0	0	0	0	0	0	0	0	0
72	19	34048027	34115096	67069	1	1*		1	del		2	0	0	0	0	0	0	0	2	0	0	0	0	0	0	0	0	0	0	0	0	0	0	0	0	0	0	0	0	0	0
73	19	49610465	52378300	2767835	0		1	1	dupl	yes	1	0	0	0	0	0	0	0	0	0	0	0	0	0	0	0	0	0	0	0	0	0	0	1	0	0	0	0	0	0	0
74	20	17844814	18048137	203323	0			1	del	yes	1	0	0	0	0	0	0	0	0	0	0	0	0	0	0	0	0	0	0	1	0	0	0	0	0	0	0	0	0	0	0
75	20	19145679	19430434	284755	0	1	1	1	dupl		8	0	0	0	0	0	0	0	0	0	0	0	0	0	0	8	0	0	0	0	0	0	0	0	0	0	0	0	0	0	0
76	21	10531606	10959977	428371	2	1		6	dupl		29	0	0	0	0	0	10	0	0	0	0	0	0	9	0	0	0	0	0	1	1	0	0	0	7	1	0	0	0	0	0
77	21	29782091	30125308	343217	11			2	del		3	0	0	0	0	0	0	0	0	0	0	0	0	1	0	0	0	0	0	0	0	0	0	0	0	0	0	2	0	0	0
78	21	40580407	40742936	162529	1	1		1	del		4	0	0	0	0	0	0	0	0	0	0	0	0	4	0	0	0	0	0	0	0	0	0	0	0	0	0	0	0	0	0
79	21	48203223	49777429	1574206	2		1	2	dupl		2	0	0	0	0	1	0	0	0	0	0	1	0	0	0	0	0	0	0	0	0	0	0	0	0	0	0	0	0	0	0
80	22	6440166	6510217	70051	0			1	del	yes	1	0	0	0	0	0	0	0	0	0	0	0	1	0	0	0	0	0	0	0	0	0	0	0	0	0	0	0	0	0	0
81	22	14086646	15128790	1042144	0	1		1	dupl		2	2	0	0	0	0	0	0	0	0	0	0	0	0	0	0	0	0	0	0	0	0	0	0	0	0	0	0	0	0	0		3						3
82	22	21232747	21306657	73910	0			1	dupl		3	0	0	0	0	0	0	0	0	0	0	0	3	0	0	0	0	0	0	0	0	0	0	0	0	0	0	0	0	0	0
83	24	46526149	47198240	672091	10	1		1	dupl	yes	1	0	0	0	0	0	0	0	0	0	0	0	0	0	0	0	0	0	0	0	0	0	0	0	0	0	0	0	1	0	0
84	26	34274763	34713435	438672	1	1	1	12	dupl		35	0	0	0	3	4	0	5	0	0	0	2	0	2	0	3	0	0	0	2	2	0	0	0	4	1	0	3	4	0	0
85	27	25660767	25799632	138865	0			1	del	yes	1	0	0	0	0	1	0	0	0	0	0	0	0	0	0	0	0	0	0	0	0	0	0	0	0	0	0	0	0	0	0
86	27	28717276	28877647	160371	0	1	1	23	del		84	2	1	0	1	0	0	4	1	4	2	4	1	3	1	10	4	1	4	1	3	0	0	0	8	3	2	4	0	9	11							1
87	28	42159448	42413974	254526	0	1*	1	7	dupl		14	1	3	0	1	0	0	0	0	0	0	1	0	0	0	4	0	0	0	0	0	0	1	0	0	0	0	3	0	0	0					3
88	29	9285620	9499639	214019	0			1	del	yes	1	0	0	0	0	0	0	0	1	0	0	0	0	0	0	0	0	0	0	0	0	0	0	0	0	0	0	0	0	0	0
89	29	22127023	22201879	74856	0			1	dupl	yes	1	0	0	0	0	0	0	0	0	0	0	0	0	0	0	0	0	0	1	0	0	0	0	0	0	0	0	0	0	0	0
90	30	3111771	3381314	269543	6	1*	1	2	del/dupl		2	0	0	1	0	0	0	0	0	0	0	0	0	0	0	0	0	0	0	0	1	0	0	0	0	0	0	0	0	0	0
91	30	29751269	29913424	162155	1	1*		3	dupl		5	0	0	0	2	2	0	0	0	0	0	0	0	0	0	0	0	0	0	0	0	0	0	0	1	0	0	0	0	0	0
92	31	3277264	3591078	313814	0			1	dupl	yes	1	0	0	0	0	0	0	0	0	0	0	0	0	0	0	0	0	0	0	0	0	0	0	0	0	0	0	1	0	0	0
93	31	5384508	5836077	451569	1			1	dupl	yes	1	0	0	0	0	0	0	0	0	0	0	0	0	0	0	0	0	0	0	0	0	0	0	0	0	0	0	1	0	0	0
94	31	20743911	21047601	303690	0			1	dupl	yes	1	0	0	0	0	0	1	0	0	0	0	0	0	0	0	0	0	0	0	0	0	0	0	0	0	0	0	0	0	0	0
95	31	22041402	22161753	120351	0			1	del	yes	1	1	0	0	0	0	0	0	0	0	0	0	0	0	0	0	0	0	0	0	0	0	0	0	0	0	0	0	0	0	0					0
96	32	37679695	37939968	260273	0			1	del		2	0	0	0	0	0	0	0	2	0	0	0	0	0	0	0	0	0	0	0	0	0	0	0	0	0	0	0	0	0	0
97	33	5642316	5887595	245279	0	1	1	3	del		5	2	0	0	0	0	0	0	0	0	0	0	0	0	0	0	0	0	0	0	0	0	0	0	0	2	0	0	1	0	0				1				1
98	33	10814898	10885924	71026	0			1	del	yes	1	0	0	0	0	0	0	0	0	0	0	0	0	0	0	0	0	0	0	0	0	0	0	0	0	0	0	0	0	1	0
99	34	45042773	45095658	52885	0	1*		2	del		4	0	0	0	0	0	0	0	0	3	0	0	0	0	0	0	0	0	0	0	0	0	0	0	0	0	1	0	0	0	0
100	35	8332470	8478436	145966	0			1	del	yes	1	0	0	0	0	0	0	0	0	0	0	0	0	1	0	0	0	0	0	0	0	0	0	0	0	0	0	0	0	0	0
101	35	9110905	9630203	519298	1			1	dupl	yes	1	0	0	0	0	0	0	0	0	0	0	0	0	0	0	0	0	0	0	0	1	0	0	0	0	0	0	0	0	0	0
102	35	9703562	9891409	187847	0			1	dupl	yes	1	0	0	0	0	0	0	0	0	0	0	0	0	0	0	0	0	0	0	0	1	0	0	0	0	0	0	0	0	0	0
103	35	23792470	23921812	129342	0			1	del		3	0	0	0	0	0	0	0	0	0	0	0	0	0	0	3	0	0	0	0	0	0	0	0	0	0	0	0	0	0	0
104	35	24875590	24959204	83614	0			1	dupl	yes	1	0	0	0	0	0	0	0	0	0	0	0	0	0	1	0	0	0	0	0	0	0	0	0	0	0	0	0	0	0	0
105	35	27146976	28033348	886372	13		1	1	del	yes	1	0	0	0	0	0	0	0	0	0	0	0	0	1	0	0	0	0	0	0	0	0	0	0	0	0	0	0	0	0	0
106	36	24468560	24970441	501881	4		1	2	dupl		9	0	0	0	0	2	0	0	0	0	0	7	0	0	0	0	0	0	0	0	0	0	0	0	0	0	0	0	0	0	0
107	36	25068319	25559836	491517	6			1	dupl	yes	1	0	0	0	0	0	0	0	0	0	0	0	0	0	0	0	0	0	0	1	0	0	0	0	0	0	0	0	0	0	0
108	37	31546053	31684318	138265	2			2	dupl		14	0	0	0	0	0	0	0	0	0	0	0	4	0	0	0	0	0	0	0	0	0	0	0	0	0	0	10	0	0	0
109	38	6925433	7029412	103979	0		1	2	del		9	0	0	8	0	0	0	0	0	0	0	0	0	0	0	0	1	0	0	0	0	0	0	0	0	0	0	0	0	0	0
110	38	10251409	10657884	406475	0	1	1	1	dupl		2	0	0	0	0	0	0	0	0	2	0	0	0	0	0	0	0	0	0	0	0	0	0	0	0	0	0	0	0	0	0
*These CNVRs were found in multiple breeds or in previously unscreened breeds in the present study and therefore are not true singlebreeds CNVRs as stated in the study by Berglund et al. [31] and in the DoG_CNV database
**Positions refer to CanFam 2.0
[truncated: 343 more columns]

## Sheet: Table S4
Table S4. CNVRs selected for qRT-PCR validation, primer sequences and results from the qRT-PCR and the CanineHD genotyping
													Summarized results for Eurasian	Summarized results for Finnish Spitz	Summarized results for Golden Retriever	Individual results from 11 Eurasian											Individual results from 11 Finnish Spitz											Individual results from 6 Golden Retriever
CNVR no.	CHR	Start*	End*	Length	No. of genes			No. of breeds	Type	Genotype method	Forward primer for qRT-PCR	Reverse primer for qRT-PCR	No. of matches between the methods / total no. of screened qRT-PCR samples	No. of matches between the methods / total no. of screened qRT-PCR samples	No. of matches between the methods / total no. of screened qRT-PCR samples	WG0093353-DNAH04	WG0093353-DNAA05	WG0093353-DNAB05	WG0093353-DNAC05	WG0093353-DNAD05	WG0093353-DNAE05	WG0093353-DNAG05	WG0093353-DNAH05	WG0093353-DNAE04	WG0093353-DNAF04	WG0093353-DNAG04	WG0093353-DNAD02	WG0093353-DNAG02	WG0093353-DNAE02	WG0093353-DNAH02	WG0093353-DNAF03	WG0093353-DNAB03	WG0093353-DNAA03	WG0093353-DNAD03	WG0093353-DNAC03	WG0093353-DNAF02	WG0093353-DNAE03	WG0093352-DNAH11	WG0093352-DNAH10	WG0093352-DNAE11	WG0093352-DNAG10	WG0093352-DNAA11	WG0093352-DNAB11
						overlap with Berglund et al. [31]	overlap with Nicholas et al. [33]
78	21	40580407	40742936	162529	1	1		1	del	CanineHD			N.I	11/11	N.I	2	2	2	2	2	2	2	2	2	2	2	1	1	2	1	2	2	2	2	2	2	2	2	2	2	2	2	2
										qRT-PCR	TTTCTTCCCTGCGGAGTATC	CCTTTCTCAGTTGGGTCCTCTA				N.I	N.I	N.I	N.I	N.I	N.I	N.I	N.I	N.I	N.I	N.I	0.873248	0.931901	1.90256	0.962787	1.93603	1.83847	1.92744	1.96876	1.94442	1.87531	1.92524	N.I	N.I	N.I	N.I	N.I	N.I
68	19	13325414	13514903	189489	0			1	del	CanineHD			11/11	N.I	N.I	2	2	2	2	2	1	2	1	1	2	2	2	2	2	2	2	2	2	2	2	2	2	2	2	2	2	2	2
										qRT-PCR	AATGGGTGGTCAGGGTAGAG	GACCATTCCTGGGCTTATTC				2.14767	2.22826	2.37781	2.11708	2.4161	1.08491	2.22166	0.955193	1.10756	2.34517	2.07268	N.I	N.I	N.I	N.I	N.I	N.I	N.I	N.I	N.I	N.I	N.I	N.I	N.I	N.I	N.I	N.I	N.I
82	22	21232747	21306657	73910	0			1	dupl	CanineHD			11/11	N.I	N.I	3	2	2	2	3	3	2	2	2	2	2	2	2	2	2	2	2	2	2	2	2	2	2	2	2	2	2	2
										qRT-PCR	TCTGACCCAAGCTGGACATA	CCAGATTTGGAACCTGATACAC				2.9951	1.97579	1.83871	1.93739	3.12822	3.07032	2.00257	2.00867	2.00888	2.28367	1.94415	N.I	N.I	N.I	N.I	N.I	N.I	N.I	N.I	N.I	N.I	N.I	N.I	N.I	N.I	N.I	N.I	N.I
45	12	31277010	31453442	176432	0			2	del	CanineHD			N.I	N.I	5/6**	2	2	2	2	2	2	2	2	2	2	2	2	2	2	2	2	2	2	2	2	2	2	2	2	2	2	2	1**
										qRT-PCR	TAATGCATGGTCACGCTACA	TTGCATCGACAGTGCTGATA				N.I	N.I	N.I	N.I	N.I	N.I	N.I	N.I	N.I	N.I	N.I	N.I	N.I	N.I	N.I	N.I	N.I	N.I	N.I	N.I	N.I	N.I	1.96532	2.00738	2.19906	2.06807	1.93473	2.26507
77	21	29782091	30125308	343217	11			2	del	CanineHD			N.I	11/11	N.I	2	2	2	2	2	2	2	2	2	2	2	2	2	2	2	2	2	2	2	2	2	1	2	2	2	2	2	2
										qRT-PCR	GGCTTCCCAGGACGATATT	GATCCAGACACCGCCTATTC				N.I	N.I	N.I	N.I	N.I	N.I	N.I	N.I	N.I	N.I	N.I	1.90672	1.8312	1.88161	2.01563	1.91016	1.88551	1.88503	2.01535	2.14151	1.83666	0.969393	N.I	N.I	N.I	N.I	N.I	N.I
39	9	31872270	32053513	181243	0			2	del	CanineHD			11/11	11/11	6/6	2	2	2	2	2	1	2	2	2	1	2	2	2	2	2	2	2	2	2	2	2	2	2	1	2	2	2	2
										qRT-PCR	AATTGTGGGACCAGCATGTA	TGAGGGTCAGGGATTGTCTA				1.88609	1.83482	2.02396	2.15989	2.17128	1.00053	1.83967	1.91668	2.05993	1.15598	1.8413	2.05863	1.97734	2.14764	1.85768	1.91798	1.64327	1.86595	1.89182	1.89519	1.95459	1.913	1.96784	0.905284	1.94254	1.87034	1.94077	1.98521
108	37	31546053	31684318	138265	2			2	dupl	CanineHD			10/11***	N.I	N.I	3	2	2	2	2	3	2	3	2***	2	3	2	2	2	2	2	2	2	2	2	2	2	2	2	2	2	2	2
										qRT-PCR	TTGTGCCAAAGCAAGGTAAC	GGCCTGGGCTTTAATGATAA				3.00124	2.06936	2.14313	1.9491	2.13255	3.12313	2.01991	2.78104	3.03113	2.45507	3.18796	N.I	N.I	N.I	N.I	N.I	N.I	N.I	N.I	N.I	N.I	N.I	N.I	N.I	N.I	N.I	N.I	N.I
21	4	74490811	74617835	127024	2			3	dupl	CanineHD			N.I	N.I	6/6	2	2	2	2	2	2	2	2	2	2	2	2	2	2	2	2	2	2	2	2	2	2	3	2	2	2	2	2
										qRT-PCR	CTGACTCCGCCATCTGTAAA	CTAAGTACTCAGTCACCAGCCTATG				N.I	N.I	N.I	N.I	N.I	N.I	N.I	N.I	N.I	N.I	N.I	N.I	N.I	N.I	N.I	N.I	N.I	N.I	N.I	N.I	N.I	N.I	2.95115	1.89736	2.032	1.74058	1.68226	1.88706
22	4	81545263	81597500	52237	0			3	dupl	CanineHD			11/11	N.I	N.I	2	2	2	2	2	3	2	2	2	2	2	2	2	2	2	2	2	2	2	2	2	2	2	2	2	2	2	2
										qRT-PCR	CCTGTCAGCAATTGCCAGTA	CATCCCACTGCCCTTACTTAG				1.88266	1.97461	2.04588	1.96435	2.20948	2.84064	2.01364	1.97927	1.88348	2.32002	1.96463	N.I	N.I	N.I	N.I	N.I	N.I	N.I	N.I	N.I	N.I	N.I	N.I	N.I	N.I	N.I	N.I	N.I
*Positions refer to CanFam 2.0
** One sample was a false positive on the CanineHD
*** One sample was a false negative on the CanineHD
N.I Not investiagted due to limited amount of available DNA and none of the sample in that breed showed a del or dupl on the CanineHD genotype
In italic; CanineHD and qRT-PCR genotype results for each individual

## Sheet: Table S5
Table S5 The total list of 26 single breed CNVRs
CNVR no.	Chr	Start	End	Length	No. of genes	overlap with [31]	overlap with [33]	Type	Breed	No. of affected	No. of screened	Freq. in breed	Genes***
2	1	65361010	65528809	167799	1			del	Elkhound	2	12	0.17	TRDN
12	3	30530775	30636006	105231	1		1**	dupl	Brittany Spaniel	4	12	0.33	BHMT
16	3	93757480	94035855	278375	2			dupl	English Bulldog	2	12	0.17	ANAPC13, LCORL
23	4	82705831	82993500	287669	0			del	Weimaraner	8	26	0.31
25	4	87386509	87831380	444871	1		1**	dupl	Dachshund	4	12	0.33	CDH18
26	4	89197825	89494947	297122	0		1**	dupl	Dachshund	4	12	0.33
37	8	28122926	28265491	142565	0			del	Greenland Sledge	3	12	0.25
41	11	12650626	13811903	1161277	1	1*		dupl	Bernese Mountain	2	11	0.18	PRR16
47	13	14209388	14411209	201821	0			del	Brittany Spaniel	5	12	0.42
48	13	21103428	22714370	1610942	11			dupl	Standard Poodle	2	12	0.17	DSCC1, TNFRSF11B, ENPP2, COLEC10, NOV, TAF2, MRPL13, DEPTOR, COL14A1, MTBP, SNTB1
49	13	31489459	31549297	59838	0	1	1*	del	German Shepherd	4	11	0.36
57	15	37836364	37940678	104314	1			dupl	Shar Pei	2	11	0.18	NDUFA12
58	16	45458552	45682702	224150	0			del	Border Collie	2	9	0.22
59	16	59088621	59331221	242600	0		1*	dupl	Rottweiler	4	12	0.33
63	17	66385789	66608261	222472	1		1**	dupl	Shar Pei	5	11	0.45	KCND3
68	19	13325414	13514903	189489	0			del	Eurasian	3	11	0.27
69	19	13816712	15228649	1411937	3			dupl	Shar Pei	2	11	0.18	C4ORF33, SCLT1, PHF17
71	19	29002373	30541395	1539022	1			dupl	Border Collie	3	9	0.33	CNTNAP5
72	19	34048027	34115096	670,69	1	1*		del	Dalmatian	2	7	0.29	MARCO
75	20	19145679	19430434	284755	0	1*	1	dupl	German Shepherd	8	11	0.73
78	21	40580407	40742936	162529	1	1		del	Finnish Spitz	4	12	0.33	PDE3B
81	22	14086646	15128790	1042144	0	1*		dupl	Beagle	2	9	0.22
82	22	21232747	21306657	73910	0			dupl	Eurasian	3	11	0.27
96	32	37679695	37939968	260273	0			del	Dalmatian	2	7	0.29
103	35	23792470	23921812	129342	0			del	German Shepherd	3	11	0.27
110	38	10251409	10657884	406475	0	1*	1*	dupl	Elkhound	2	12	0.17
* In the previous study this CNVR was found in one other or additional breeds, hence it is not a single breed CNVR [31]
**The breed in which the CNVR was previously identified is not described, i.e it could be the same or a different breed [33].
***Genes in bold are completely within the estimated CNVR boundaries, see also Table S6.
the 15 strictly defined single breed CNVRs are in grey

## Sheet: Table S6
Table S6. All 202 genes present in the identified 110 CNVRs, where the 20 genes present in the 15 strictly defined singlebreed CNVRs are in grey and the excluded 54 singleton genes are at the bottom of the table.
CNVR no.	CNVR_chr	CNVR_start	CNVR_end	Type	No. of breeds/singleton	Gene_start	Gene_end	Canine_EnsemblID	Human_EnsemblID	HUGO_ID	Descritption
71	19	29002373	30541395	dupl	1 (Border Collies)	28629045	29417097	ENSCAFG00000004689	ENSG00000155052	CNTNAP5	contactin
2	1	65361010	65528809	del	1 (Elkhound)	65458043	65817870	ENSCAFG00000001016	ENSG00000186439	TRDN	triadin
16	3	93757480	94035855	dupl	1 (English Bulldog)	93999855	94000079	ENSCAFG00000016668	ENSG00000129055	ANAPC13	anaphase
16	3	93757480	94035855	dupl	1 (English Bulldog)	94005283	94090423	ENSCAFG00000016672	ENSG00000178177	LCORL	ligand
78	21	40580407	40742936	del	1 (Finnish Spitz)	40651238	40720545	ENSCAFG00000008487	ENSG00000152270	PDE3B	phosphodiesterase 3B, cGMP-inhibited
57	15	37836364	37940678	dupl	1 (Shar Pei)	37888407	38007239	ENSCAFG00000006232	ENSG00000184752	NDUFA12	NADH dehydrogenase (ubiquinone) 1 alpha subcomplex, 12
69	19	13816712	15228649	dupl	1 (Shar Pei)	14977161	14992246	ENSCAFG00000003799	ENSG00000151470	C4ORF33	chromosome
69	19	13816712	15228649	dupl	1 (Shar Pei)	15016458	15181789	ENSCAFG00000003801	ENSG00000151466	SCLT1	sodium
69	19	13816712	15228649	dupl	1 (Shar Pei)	15193576	15235317	ENSCAFG00000003808	ENSG00000077684	PHF17	PHD
48	13	21103428	22714370	dupl	1 (Standard Poodle)	21860496	21876525	ENSCAFG00000000882	ENSG00000136982	DSCC1	defective
48	13	21103428	22714370	dupl	1 (Standard Poodle)	21189286	21198610	ENSCAFG00000000834	ENSG00000164761	TNFRSF11B	tumor necrosis factor receptor superfamily, member 11b
48	13	21103428	22714370	dupl	1 (Standard Poodle)	21619606	21701020	ENSCAFG00000000865	ENSG00000136960	ENPP2	ectonucleotide
48	13	21103428	22714370	dupl	1 (Standard Poodle)	21324087	21362378	ENSCAFG00000000837	ENSG00000184374	COLEC10	collectin
48	13	21103428	22714370	dupl	1 (Standard Poodle)	21540778	21547326	ENSCAFG00000000845	ENSG00000136999	NOV	nephroblastoma
48	13	21103428	22714370	dupl	1 (Standard Poodle)	21776343	21858631	ENSCAFG00000000875	ENSG00000064313	TAF2	TAF2 RNA polymerase II, TATA box binding protein (TBP)-associated factor, 150kDa
48	13	21103428	22714370	dupl	1 (Standard Poodle)	22315837	22348299	ENSCAFG00000000940	ENSG00000172172	MRPL13	mitochondrial
48	13	21103428	22714370	dupl	1 (Standard Poodle)	21937066	22023014	ENSCAFG00000000885	ENSG00000155792	DEPTOR	DEP
48	13	21103428	22714370	dupl	1 (Standard Poodle)	22084992	22283037	ENSCAFG00000000934	ENSG00000187955	COL14A1	collagen, type XIV, alpha 1
48	13	21103428	22714370	dupl	1 (Standard Poodle)	22348629	22419273	ENSCAFG00000000951	ENSG00000172167	MTBP	Mdm2, transformed 3T3 cell double minute 2, p53 binding protein (mouse) binding protein, 104kDa
48	13	21103428	22714370	dupl	1 (Standard Poodle)	22432390	22560877	ENSCAFG00000000957	ENSG00000172164	SNTB1	syntrophin, beta 1 (dystrophin-associated protein A1, 59kDa, basic component 1)
12	3	30530775	30636006	dupl	1	30616326	30659307	ENSCAFG00000009093	ENSG00000145692	BHMT	betaine--homocysteine
25	4	87386509	87831380	dupl	1	87770614	88080205	ENSCAFG00000019049	ENSG00000145526	CDH18	cadherin 18, type 2
41	11	12650626	13811903	dupl	1	12929998	12930756	ENSCAFG00000000510	ENSG00000184838	PRR16	proline
63	17	66385789	66608261	dupl	1	66555603	66744634	ENSCAFG00000013665	ENSG00000171385	KCND3	potassium voltage-gated channel, Shal-related subfamily, member 3
72	19	34048027	34115096	del	1	34021290	34059568	ENSCAFG00000004913	ENSG00000019169	MARCO	macrophage
6	1	77079139	78295153	dupl	2	77737495	77737570	ENSCAFG00000027658	ENSG00000238710	AL162505.1	N/A
6	1	77079139	78295153	dupl	2	77504972	77585696	ENSCAFG00000024537	ENSG00000148053	NTRK2	neurotrophic tyrosine kinase, receptor, type 2
6	1	77079139	78295153	dupl	2	76956875	77085641	ENSCAFG00000001358	ENSG00000135049	AGTPBP1	ATP/GTP
6	1	77079139	78295153	dupl	2	78091851	78145290	ENSCAFG00000001389	ENSG00000197506	SLC28A3	solute carrier family 28 (sodium-coupled nucleoside transporter), member 3
9	3	3938760	4112009	dupl	2	4047534	4055212	ENSCAFG00000007376	ENSG00000164211	STARD4	StAR-related
9	3	3938760	4112009	dupl	2	4067536	4255596	ENSCAFG00000007379	ENSG00000152495	CAMK4	calcium/calmodulin-dependent
43	12	19736141	20345292	dupl	2	20310048	20342305	ENSCAFG00000002111	ENSG00000146085	MUT	methylmalonyl
43	12	19736141	20345292	dupl	2	20342527	20357577	ENSCAFG00000002126	ENSG00000031691	CENPQ	centromere
53	14	13527594	13620178	del	2	13565437	13566380	ENSCAFG00000024738	ENSG00000159352	PSMD4	proteasome (prosome, macropain) 26S subunit, non-ATPase, 4
65	18	40314066	40472809	del	2	40373572	40375731	ENSCAFG00000007615	ENSG00000172324	OR5A2	olfactory receptor, family 5, subfamily A, member 2
65	18	40314066	40472809	del	2	40351242	40353422	ENSCAFG00000007632	ENSG00000172320	OR5A1	olfactory receptor, family 5, subfamily A, member 1
65	18	40314066	40472809	del	2	40418587	40419525	ENSCAFG00000024177	ENSG00000176495	OR5AN1	olfactory receptor, family 5, subfamily AN, member 1
77	21	29782091	30125308	del	2	29982647	29983812	ENSCAFG00000006079	ENSG00000232268	OR52I1	olfactory receptor, family 52, subfamily I, member 1
77	21	29782091	30125308	del	2	29852544	29854107	ENSCAFG00000006077	ENSG00000181963	OR52K2	olfactory receptor, family 52, subfamily K, member 2
77	21	29782091	30125308	del	2	29781586	29787976	ENSCAFG00000006025	ENSG00000132109	TRIM21	tripartite
77	21	29782091	30125308	del	2	29982647	29983812	ENSCAFG00000006079	ENSG00000226288	OR52I2	olfactory receptor, family 52, subfamily I, member 2
77	21	29782091	30125308	del	2	29871660	29873175	ENSCAFG00000006078	ENSG00000196778	OR52K1	olfactory receptor, family 52, subfamily K, member 1
77	21	29782091	30125308	del	2	30013219	30014193	ENSCAFG00000006080	ENSG00000197428	OR51D1	olfactory receptor, family 51, subfamily D, member 1
77	21	29782091	30125308	del	2	29989244	29994297	ENSCAFG00000024741	ENSG00000167333	TRIM68	tripartite
77	21	29782091	30125308	del	2	30093316	30094820	ENSCAFG00000006090	ENSG00000197674	OR51C1P	olfactory receptor, family 51, subfamily C, member 1 pseudogene
77	21	29782091	30125308	del	2	30029249	30030205	ENSCAFG00000006081	ENSG00000180785	OR51E1	olfactory receptor, family 51, subfamily E, member 1
77	21	29782091	30125308	del	2	30085243	30086916	ENSCAFG00000025510	ENSG00000167332	OR51E2	olfactory receptor, family 51, subfamily E, member 2
77	21	29782091	30125308	del	2	30110194	30111558	ENSCAFG00000025418	ENSG00000197426	AC103710.1	N/A
79	21	48203223	49777429	dupl	2	49120007	49378611	ENSCAFG00000010135	ENSG00000187398	LUZP2	leucine
79	21	48203223	49777429	dupl	2	49151270	49151359	ENSCAFG00000022870	ENSG00000252976	AC090644.1	N/A
90	30	3111771	3381314	del/dupl	2	3270881	3271819	ENSCAFG00000024251	ENSG00000235249	OR4F29	olfactory receptor, family 4, subfamily F, member 29
90	30	3111771	3381314	del/dupl	2	3129884	3132350	ENSCAFG00000007710	ENSG00000169488	OR4K15	olfactory receptor, family 4, subfamily K, member 15
90	30	3111771	3381314	del/dupl	2	3186497	3188278	ENSCAFG00000025431	ENSG00000182854	OR4F15	olfactory receptor, family 4, subfamily F, member 15
90	30	3111771	3381314	del/dupl	2	3270881	3271819	ENSCAFG00000024251	ENSG00000176269	OR4F21	olfactory receptor, family 4, subfamily F, member 21
90	30	3111771	3381314	del/dupl	2	3270881	3271819	ENSCAFG00000024251	ENSG00000185097	OR4F16	olfactory receptor, family 4, subfamily F, member 16
90	30	3111771	3381314	del/dupl	2	3270881	3271819	ENSCAFG00000024251	ENSG00000230178	OR4F3	olfactory receptor, family 4, subfamily F, member 3
106	36	24468560	24970441	dupl	2	24910408	24910532	ENSCAFG00000028429	ENSG00000221380	AC108696.1	N/A
106	36	24468560	24970441	dupl	2	24397893	24728818	ENSCAFG00000013607	ENSG00000128655	PDE11A	phosphodiesterase
106	36	24468560	24970441	dupl	2	24776260	24794958	ENSCAFG00000013640	ENSG00000155636	RBM45	RNA
106	36	24468560	24970441	dupl	2	24961715	25048446	ENSCAFG00000013801	ENSG00000079156	OSBPL6	oxysterol
108	37	31546053	31684318	dupl	2	31577670	31638167	ENSCAFG00000023763	ENSG00000163082	SGPP2	sphingosine-1-phosphate
108	37	31546053	31684318	dupl	2	31648502	31717362	ENSCAFG00000016094	ENSG00000116120	FARSB	phenylalanyl-tRNA synthetase, beta subunit
1	1	8811465	10474534	del/dupl	3	9117693	9229030	ENSCAFG00000000031	ENSG00000166342	NETO1	neuropilin
1	1	8811465	10474534	del/dupl	3	9380460	9385247	ENSCAFG00000000032	ENSG00000141668	CBLN2	cerebellin
8	1	124821369	125020998	dupl	3	124972901	124975438	ENSCAFG00000007636	ENSG00000169021	UQCRFS1	ubiquinol-cytochrome c reductase, Rieske iron-sulfur polypeptide 1
8	1	124821369	125020998	dupl	3	124983223	124984104	ENSCAFG00000007639	ENSG00000111640	GAPDH	glyceraldehyde-3-phosphate
21	4	74490811	74617835	dupl	3	74227088	74528357	ENSCAFG00000018675	ENSG00000082068	WDR70	WD
21	4	74490811	74617835	dupl	3	74537641	74578597	ENSCAFG00000018684	ENSG00000113569	NUP155	nucleoporin
31	6	54564052	54982002	del/dupl	3	54695650	54695751	ENSCAFG00000020516	ENSG00000207958	MIR137	microRNA
66	18	42587080	42636810	del	3	42586944	42592447	ENSCAFG00000008050	ENSG00000172199	OR8U1	olfactory receptor, family 8, subfamily U, member 1
66	18	42587080	42636810	del	3	42623406	42631216	ENSCAFG00000008057	ENSG00000181752	OR8K5	olfactory receptor, family 8, subfamily K, member 5
66	18	42587080	42636810	del	3	42608110	42609039	ENSCAFG00000024117	ENSG00000172487	OR8J1	olfactory receptor, family 8, subfamily J, member 1
66	18	42587080	42636810	del	3	42608110	42609039	ENSCAFG00000024117	ENSG00000167822	OR8J3	olfactory receptor, family 8, subfamily J, member 3
91	30	29751269	29913424	dupl	3	29593992	29768151	ENSCAFG00000016774	ENSG00000129003	VPS13C	vacuolar
35	8	3504538	3821033	del/dupl	4	3703781	3705341	ENSCAFG00000010795	ENSG00000179626	OR6C4	olfactory receptor, family 6, subfamily C, member 4
35	8	3504538	3821033	del/dupl	4	3545613	3547090	ENSCAFG00000010786	ENSG00000169224	C1ORF150	chromosome
35	8	3504538	3821033	del/dupl	4	3793348	3794643	ENSCAFG00000010808	ENSG00000176246	OR4L1	olfactory receptor, family 4, subfamily L, member 1
17	4	3024984	3090437	del	6	3068326	3069849	ENSCAFG00000009612	ENSG00000119922	IFIT2	interferon-induced
76	21	10531606	10959977	dupl	6	10711626	10796761	ENSCAFG00000004257	ENSG00000165323	FAT3	FAT
76	21	10531606	10959977	dupl	6	10638744	10640901	ENSCAFG00000004246	ENSG00000134640	MTNR1B	melatonin
7	1	104949387	105048596	dupl	7	104931822	104953306	ENSCAFG00000024197	ENSG00000179709	NLRP8	NLR family, pyrin domain containing 8
7	1	104949387	105048596	dupl	7	104972672	104997743	ENSCAFG00000002520	ENSG00000173572	NLRP13	NLR family, pyrin domain containing 13
50	13	40017103	41075945	del/dupl	11	40652217	40653961	ENSCAFG00000001541	ENSG00000235173	FAM203A	family with sequence similarity 203, member A
50	13	40017103	41075945	del/dupl	11	40561784	40581396	ENSCAFG00000001449	ENSG00000186583	SPATC1	spermatogenesis
50	13	40017103	41075945	del/dupl	11	40481087	40499753	ENSCAFG00000001433	ENSG00000178209	PLEC	plectin
50	13	40017103	41075945	del/dupl	11	40030564	40032092	ENSCAFG00000025334	ENSG00000182851	GPIHBP1	glycosylphosphatidylinositol
50	13	40017103	41075945	del/dupl	11	40110224	40116830	ENSCAFG00000001297	ENSG00000158106	RHPN1	rhophilin, Rho GTPase binding protein 1
50	13	40017103	41075945	del/dupl	11	40056207	40080044	ENSCAFG00000025262	ENSG00000250571	GLI4	GLI
50	13	40017103	41075945	del/dupl	11	40152482	40153463	ENSCAFG00000024934	ENSG00000182759	MAFA	v-maf
50	13	40017103	41075945	del/dupl	11	40159494	40245065	ENSCAFG00000001299	ENSG00000014164	ZC3H3	zinc
50	13	40017103	41075945	del/dupl	11	40290756	40294801	ENSCAFG00000001325	ENSG00000104524	PYCRL	pyrroline-5-carboxylate
50	13	40017103	41075945	del/dupl	11	40270864	40278067	ENSCAFG00000001317	ENSG00000104529	EEF1D	eukaryotic
50	13	40017103	41075945	del/dupl	11	40253820	40257206	ENSCAFG00000001301	ENSG00000104518	GSDMD	gasdermin
50	13	40017103	41075945	del/dupl	11	40284953	40286740	ENSCAFG00000001319	ENSG00000179886	TIGD5	tigger
50	13	40017103	41075945	del/dupl	11	40297583	40301617	ENSCAFG00000001333	ENSG00000104522	TSTA3	tissue
50	13	40017103	41075945	del/dupl	11	40423844	40429548	ENSCAFG00000001405	ENSG00000185189	NRBP2	nuclear
50	13	40017103	41075945	del/dupl	11	40406104	40418333	ENSCAFG00000001400	ENSG00000179950	PUF60	poly-U
50	13	40017103	41075945	del/dupl	11	40333828	40334532	ENSCAFG00000023744	ENSG00000255181	CCDC166	coiled-coil
50	13	40017103	41075945	del/dupl	11	40347554	40353059	ENSCAFG00000001338	ENSG00000181085	MAPK15	mitogen-activated
50	13	40017103	41075945	del/dupl	11	40356033	40360598	ENSCAFG00000001342	ENSG00000180921	FAM83H	family with sequence similarity 83, member H
50	13	40017103	41075945	del/dupl	11	40386863	40405219	ENSCAFG00000001372	ENSG00000180900	SCRIB	scribbled
50	13	40017103	41075945	del/dupl	11	40542845	40544359	ENSCAFG00000001445	ENSG00000178719	GRINA	glutamate receptor, ionotropic, N-methyl D-aspartate-associated protein 1 (glutamate binding)
50	13	40017103	41075945	del/dupl	11	40605130	40606928	ENSCAFG00000001521	ENSG00000178896	EXOSC4	exosome
50	13	40017103	41075945	del/dupl	11	40621542	40623821	ENSCAFG00000001529	ENSG00000179091	CYC1	cytochrome
50	13	40017103	41075945	del/dupl	11	40607868	40610948	ENSCAFG00000001523	ENSG00000197858	GPAA1	glycosylphosphatidylinositol
50	13	40017103	41075945	del/dupl	11	40630333	40631809	ENSCAFG00000001538	ENSG00000179632	MAF1	MAF1
50	13	40017103	41075945	del/dupl	11	40624086	40629761	ENSCAFG00000001536	ENSG00000179526	SHARPIN	SHANK-associated
50	13	40017103	41075945	del/dupl	11	40636293	40642539	ENSCAFG00000001540	ENSG00000179698	KIAA1875	KIAA1875
50	13	40017103	41075945	del/dupl	11	40863061	40867732	ENSCAFG00000001607	ENSG00000147804	SLC39A4	solute carrier family 39 (zinc transporter), member 4
50	13	40017103	41075945	del/dupl	11	40729180	40755166	ENSCAFG00000001554	ENSG00000204775	AC145291.1	KM-PA-2
50	13	40017103	41075945	del/dupl	11	40652217	40653961	ENSCAFG00000001541	ENSG00000230567	FAM203B	family with sequence similarity 203, member B
50	13	40017103	41075945	del/dupl	11	40814617	40816488	ENSCAFG00000001588	ENSG00000132517	GPR172B	G
50	13	40017103	41075945	del/dupl	11	40814617	40816488	ENSCAFG00000001588	ENSG00000185803	GPR172A	G
50	13	40017103	41075945	del/dupl	11	40808655	40810221	ENSCAFG00000001573	ENSG00000214597	GS1-393G12.10	Putative
50	13	40017103	41075945	del/dupl	11	40729180	40755166	ENSCAFG00000001554	ENSG00000170727	BOP1	block
50	13	40017103	41075945	del/dupl	11	40733777	40735199	ENSCAFG00000001559	ENSG00000188686	SCXA	scleraxis
50	13	40017103	41075945	del/dupl	11	40733777	40735199	ENSCAFG00000001559	ENSG00000187786	SCXB	scleraxis
50	13	40017103	41075945	del/dupl	11	40755412	40775804	ENSCAFG00000001563	ENSG00000185122	HSF1	heat
50	13	40017103	41075945	del/dupl	11	40776949	40786457	ENSCAFG00000024926	ENSG00000185000	DGAT1	diacylglycerol
50	13	40017103	41075945	del/dupl	11	40810935	40813784	ENSCAFG00000001576	ENSG00000182325	FBXL6	F-box
50	13	40017103	41075945	del/dupl	11	40839413	40847092	ENSCAFG00000001595	ENSG00000173137	ADCK5	aarF
50	13	40017103	41075945	del/dupl	11	40847278	40855052	ENSCAFG00000001600	ENSG00000071894	CPSF1	cleavage and polyadenylation specific factor 1, 160kDa
50	13	40017103	41075945	del/dupl	11	40890645	40904241	ENSCAFG00000001624	ENSG00000187954	CYHR1	cysteine/histidine-rich
50	13	40017103	41075945	del/dupl	11	40875979	40887405	ENSCAFG00000001621	ENSG00000160949	TONSL	tonsoku-like, DNA repair protein
50	13	40017103	41075945	del/dupl	11	40871365	40874472	ENSCAFG00000001610	ENSG00000160948	VPS28	vacuolar
50	13	40017103	41075945	del/dupl	11	40968787	40970528	ENSCAFG00000001660	ENSG00000160959	LRRC14	leucine
50	13	40017103	41075945	del/dupl	11	40913521	40915124	ENSCAFG00000001632	ENSG00000160973	FOXH1	forkhead
50	13	40017103	41075945	del/dupl	11	40905825	40912735	ENSCAFG00000001627	ENSG00000167702	KIFC2	kinesin
50	13	40017103	41075945	del/dupl	11	40958830	40960620	ENSCAFG00000001655	ENSG00000167700	MFSD3	major
50	13	40017103	41075945	del/dupl	11	40947543	40952484	ENSCAFG00000001636	ENSG00000160972	PPP1R16A	protein phosphatase 1, regulatory subunit 16A
50	13	40017103	41075945	del/dupl	11	40954574	40957496	ENSCAFG00000001648	ENSG00000167701	GPT	glutamic-pyruvate
50	13	40017103	41075945	del/dupl	11	40978682	41023130	ENSCAFG00000001669	ENSG00000147799	ARHGAP39	Rho
50	13	40017103	41075945	del/dupl	11	40971419	40973691	ENSCAFG00000001663	ENSG00000254402	LRRC24	leucine
61	17	59775314	59836389	del/dupl	11	59801980	59811920	ENSCAFG00000014467	ENSG00000134193	REG4	regenerating islet-derived family, member 4
84	26	34274763	34713435	dupl	12	34262299	34278858	ENSCAFG00000015482	ENSG00000100038	TOP3B	topoisomerase
30	6	48229660	50178771	del/dupl	13	50072550	50098045	ENSCAFG00000019972	ENSG00000185946	RNPC3	RNA-binding region (RNP1, RRM) containing 3
38	9	19817149	21543628	del/dupl	25	21503301	21511554	ENSCAFG00000013770	ENSG00000159314	ARHGAP27	Rho
52	14	5305030	5752740	del/dupl	25	5334939	5337592	ENSCAFG00000001256	ENSG00000177174	OR14C36	olfactory receptor, family 14, subfamily C, member 36
52	14	5305030	5752740	del/dupl	25	5416796	5417758	ENSCAFG00000001258	ENSG00000203661	OR2T5	olfactory receptor, family 2, subfamily T, member 5
52	14	5305030	5752740	del/dupl	25	5416796	5417758	ENSCAFG00000001258	ENSG00000196944	OR2T4	olfactory receptor, family 2, subfamily T, member 4
52	14	5305030	5752740	del/dupl	25	5600871	5601824	ENSCAFG00000001267	ENSG00000187701	OR2T27	olfactory receptor, family 2, subfamily T, member 27
52	14	5305030	5752740	del/dupl	25	5416796	5417758	ENSCAFG00000001258	ENSG00000182783	OR2T29	olfactory receptor, family 2, subfamily T, member 29
52	14	5305030	5752740	del/dupl	25	5545169	5546225	ENSCAFG00000001263	ENSG00000198104	OR2T6	olfactory receptor, family 2, subfamily T, member 6
52	14	5305030	5752740	del/dupl	25	5564166	5565576	ENSCAFG00000001265	ENSG00000175143	OR2T1	olfactory receptor, family 2, subfamily T, member 1
52	14	5305030	5752740	del/dupl	25	5613303	5614622	ENSCAFG00000001268	ENSG00000196240	OR2T2	olfactory receptor, family 2, subfamily T, member 2
52	14	5305030	5752740	del/dupl	25	5613303	5614622	ENSCAFG00000001268	ENSG00000177151	OR2T35	olfactory receptor, family 2, subfamily T, member 35
52	14	5305030	5752740	del/dupl	25	5713698	5736258	ENSCAFG00000001273	ENSG00000189181	OR14I1	olfactory receptor, family 14, subfamily I, member 1
52	14	5305030	5752740	del/dupl	25	5645424	5646359	ENSCAFG00000001270	ENSG00000183130	OR2T11	olfactory receptor, family 2, subfamily T, member 11
3	1	68636652	69304346	dupl	singleton	68940900	69031073	ENSCAFG00000001067	ENSG00000146374	RSPO3	R-spondin
3	1	68636652	69304346	dupl	singleton	69069278	69110641	ENSCAFG00000001069	ENSG00000093144	ECHDC1	enoyl
3	1	68636652	69304346	dupl	singleton	69065533	69066615	ENSCAFG00000001068	ENSG00000118518	RNF146	ring
3	1	68636652	69304346	dupl	singleton	69217194	69261104	ENSCAFG00000001071	ENSG00000214338	C6ORF174	chromosome
3	1	68636652	69304346	dupl	singleton	69217194	69261104	ENSCAFG00000001071	ENSG00000255330	RP3-403A15.5	N/A
4	1	69370424	69655622	dupl	singleton	69653331	69778386	ENSCAFG00000001101	ENSG00000152894	PTPRK	protein tyrosine phosphatase, receptor type, K
4	1	69370424	69655622	dupl	singleton	69506891	69551307	ENSCAFG00000001078	ENSG00000172673	THEMIS	thymocyte
5	1	75880247	76908268	dupl	singleton	76578397	76582312	ENSCAFG00000001339	ENSG00000187753	C9ORF153	chromosome
5	1	75880247	76908268	dupl	singleton	75984090	75985118	ENSCAFG00000023269	ENSG00000180447	GAS1	growth
5	1	75880247	76908268	dupl	singleton	76458418	76520275	ENSCAFG00000001331	ENSG00000083223	ZCCHC6	zinc finger, CCHC domain containing 6
5	1	75880247	76908268	dupl	singleton	76525216	76537811	ENSCAFG00000001336	ENSG00000135070	ISCA1	iron-sulfur
5	1	75880247	76908268	dupl	singleton	76668583	76708995	ENSCAFG00000001350	ENSG00000135052	GOLM1	golgi
5	1	75880247	76908268	dupl	singleton	76773250	76817251	ENSCAFG00000001344	ENSG00000135040	NAA35	N(alpha)-acetyltransferase 35, NatC auxiliary subunit
10	3	11123567	11409267	dupl	singleton	11023545	11172126	ENSCAFG00000007593	ENSG00000145730	PAM	peptidylglycine
34	7	83195965	83570758	dupl	singleton	83536762	83546404	ENSCAFG00000019080	ENSG00000184828	ZBTB7C	zinc
40	10	71857002	72057722	dupl	singleton	71962366	71978941	ENSCAFG00000003349	ENSG00000116005	PCYOX1	prenylcysteine
40	10	71857002	72057722	dupl	singleton	71889554	71906356	ENSCAFG00000003329	ENSG00000115998	C2ORF42	chromosome
40	10	71857002	72057722	dupl	singleton	71926326	71944318	ENSCAFG00000003341	ENSG00000116001	TIA1	TIA1
40	10	71857002	72057722	dupl	singleton	72053109	72053339	ENSCAFG00000003361	ENSG00000224543	AC012318.1	Uncharacterized
40	10	71857002	72057722	dupl	singleton	71994132	71997352	ENSCAFG00000003353	ENSG00000035141	FAM136A	family with sequence similarity 136, member A
51	13	46494639	46645639	dupl	singleton	46437460	46634286	ENSCAFG00000001907	ENSG00000145244	CORIN	corin, serine peptidase
64	18	20164432	20263720	del	singleton	20009980	20213804	ENSCAFG00000004262	ENSG00000161040	FBXL13	F-box
64	18	20164432	20263720	del	singleton	20217945	20275054	ENSCAFG00000004283	ENSG00000222011	FAM185A	family with sequence similarity 185, member A
83	24	46526149	47198240	dupl	singleton	46583771	46639038	ENSCAFG00000023756	ENSG00000087460	GNAS	GNAS
83	24	46526149	47198240	dupl	singleton	46550599	46550672	ENSCAFG00000026490	ENSG00000207950	MIR296	microRNA
83	24	46526149	47198240	dupl	singleton	46714550	46723132	ENSCAFG00000012163	ENSG00000101158	TH1L	TH1-like
83	24	46526149	47198240	dupl	singleton	46741615	46747071	ENSCAFG00000012194	ENSG00000101162	TUBB1	tubulin, beta 1 class VI
83	24	46526149	47198240	dupl	singleton	46723601	46730458	ENSCAFG00000012183	ENSG00000101160	CTSZ	cathepsin
83	24	46526149	47198240	dupl	singleton	46752436	46752561	ENSCAFG00000012218	ENSG00000124172	ATP5E	ATP synthase, H+ transporting, mitochondrial F1 complex, epsilon subunit
83	24	46526149	47198240	dupl	singleton	46752436	46752561	ENSCAFG00000012218	ENSG00000180389	ATP5EP2	ATP synthase, H+ transporting, mitochondrial F1 complex, epsilon subunit pseudogene 2
83	24	46526149	47198240	dupl	singleton	46906116	46969898	ENSCAFG00000012242	ENSG00000124203	ZNF831	zinc
83	24	46526149	47198240	dupl	singleton	46756461	46764605	ENSCAFG00000012220	ENSG00000101166	SLMO2	slowmo
83	24	46526149	47198240	dupl	singleton	47013711	47033891	ENSCAFG00000012245	ENSG00000124205	EDN3	endothelin
93	31	5384508	5836077	dupl	singleton	5703534	5704555	ENSCAFG00000007818	ENSG00000148303	RPL7A	ribosomal
101	35	9110905	9630203	dupl	singleton	9194830	9354323	ENSCAFG00000009509	ENSG00000124491	F13A1	coagulation factor XIII, A1 polypeptide
105	35	27146976	28033348	del	singleton	27576550	27577457	ENSCAFG00000025095	ENSG00000197903	HIST1H2BK	histone cluster 1, H2bk
105	35	27146976	28033348	del	singleton	27148460	27148870	ENSCAFG00000024283	ENSG00000168274	HIST1H2AE	histone cluster 1, H2ae
105	35	27146976	28033348	del	singleton	27158336	27158659	ENSCAFG00000024280	ENSG00000198518	HIST1H4E	histone cluster 1, H4e
105	35	27146976	28033348	del	singleton	27172657	27173043	ENSCAFG00000024278	ENSG00000124575	HIST1H1D	histone cluster 1, H1d
105	35	27146976	28033348	del	singleton	27208642	27209560	ENSCAFG00000025350	ENSG00000196374	HIST1H2BM	histone cluster 1, H2bm
105	35	27146976	28033348	del	singleton	27271173	27281786	ENSCAFG00000010849	ENSG00000124508	BTN2A2	butyrophilin, subfamily 2, member A2
105	35	27146976	28033348	del	singleton	27271173	27281786	ENSCAFG00000010849	ENSG00000112763	BTN2A1	butyrophilin, subfamily 2, member A1
105	35	27146976	28033348	del	singleton	27301886	27308451	ENSCAFG00000025038	ENSG00000124557	BTN1A1	butyrophilin, subfamily 1, member A1
105	35	27146976	28033348	del	singleton	27322118	27329072	ENSCAFG00000023847	ENSG00000182952	HMGN4	high
105	35	27146976	28033348	del	singleton	27376861	27378457	ENSCAFG00000010975	ENSG00000146109	ABT1	activator
105	35	27146976	28033348	del	singleton	28025754	28026210	ENSCAFG00000011359	ENSG00000233822	HIST1H2BN	histone cluster 1, H2bn
105	35	27146976	28033348	del	singleton	27636149	27642883	ENSCAFG00000011100	ENSG00000112812	PRSS16	protease, serine, 16 (thymus)
105	35	27146976	28033348	del	singleton	28019624	28020037	ENSCAFG00000011338	ENSG00000196747	HIST1H2AI	histone cluster 1, H2ai
107	36	25068319	25559836	dupl	singleton	25174839	25441867	ENSCAFG00000014025	ENSG00000155657	TTN	titin
107	36	25068319	25559836	dupl	singleton	25109531	25114557	ENSCAFG00000024298	ENSG00000204311	DFNB59	deafness, autosomal recessive 59
107	36	25068319	25559836	dupl	singleton	25088753	25107222	ENSCAFG00000013850	ENSG00000180228	PRKRA	protein kinase, interferon-inducible double stranded RNA dependent activator
107	36	25068319	25559836	dupl	singleton	25117281	25128892	ENSCAFG00000013862	ENSG00000079150	FKBP7	FK506
107	36	25068319	25559836	dupl	singleton	25135050	25156099	ENSCAFG00000013868	ENSG00000116095	PLEKHA3	pleckstrin homology domain containing, family A (phosphoinositide binding specific) member 3
107	36	25068319	25559836	dupl	singleton	25476400	25519186	ENSCAFG00000014079	ENSG00000163492	CCDC141	coiled-coil

## Sheet: Table S7
Table S7 Results from GO analysis displaying significant p-values, i.e. 0.05 after multiple correction using g:SCS method
Term ID	Term type	Term name	P-value
			148 genes in total CNVRs	23 genes in total deletions	48 genes in total duplications	77 genes in total del/dupl
GO:0005886	CC	plasma membrane		0.00155
GO:0016021	CC	integral to membrane		0.000241
GO:0031224	CC	intrinsic to membrane		0.000344
GO:0044425	CC	membrane part		0.00326
GO:0071944	CC	cell periphery		0.00217
GO:0004871	MF	signal transducer activity	1.98e-08	2.07e-10		0.000795
GO:0004872	MF	receptor activity	1.05e-09	4.71e-11		0.00352
GO:0004888	MF	transmembrane signaling receptor activity	1.36e-11	1e-12		8.11e-05
GO:0004930	MF	G-protein coupled receptor activity	1.67e-15	9.03e-14		9.41e-08
GO:0004984	MF	olfactory receptor activity	1.03e-25	6.18e-19		6.75e-14
GO:0038023	MF	signaling receptor activity	2.23e-10	4.16e-12		0.000336
GO:0060089	MF	molecular transducer activity	1.98e-08	2.07e-10		0.000795
KEGG:00000	ke	KEGG pathways	0.0272	0.000284
KEGG:04740	ke	Olfactory transduction	1.08e-23	4.9e-18		1.31e-13

## Sheet: Table S8
Table S8. Novel CNVRs that are present in >1 sample
CNVregion nr	Chr	Start	End	Type	No. of genes	No. of breeds	Breed and number of affected	Genes
2*	1	65361010	65528809	del	1	1	2/12 Elkhound	TRDN
14	3	82187294	82261144	del	0	3	2/9 Border Collie, 1/11 Poodle, 1/11 Poodle																																									1
23	4	82705831	82993500	del	0	1	8/26 Weimaraner
36	8	20904624	21059198	del	0	2	1/11 Bernese Mountain dog, 4/39 Nova Scotia Duck Tolling Retriever																															1
37	8	28122926	28265491	del	0	1	3/12 Greenland Sledgedog
39	9	31872270	32053513	del	0	2	2/11 Eurasian, 1/12 Golden Retriever
45	12	31277010	31453442	del	0	2	1/12 Golden Retriever, 1/12 Jack Russell Terrier
47	13	14209388	14411209	del	0	1	5/12 Brittany Spaniels
53	14	13527594	13620178	del	1	2	5/9 Beagle, 2/9 Border Collies	PSMD4
58	16	45458552	45682702	del	0	1	2/9 Border Collie																																							1			1
62	17	62027153	62140340	del	0	2	1/11 Poodle, 1/12 Terrier Yorkshire
68	19	13325414	13514903	del	0	1	3/11 Eurasian
77	21	29782091	30125308	del	11	2	1/12 Finnish Spitz, 2/11 Shar Pei	OR52I1, OR52K2, TRIM21, OR52I2, OR52K1, OR51D1, TRIM68, OR51C1P, OR51E1, OR51E2, AC103710.1
96	32	37679695	37939968	del	0	1	2/7 Dalmatian
103	35	23792470	23921812	del	0	1	3/11 German Shepherd
1	1	8811465	10474534	del/dupl	2	3	1/12 Golden Retriever, 2/11 Poodles, 1/12 Standard Poodle	NETO1, CBLN2
31	6	54564052	54982002	del/dupl	1	3	1/12 Golden Retriever, 2/39 NSD, 2/26 Weimaraner	MIR137
8	1	124821369	125020998	dupl	2	3	1/11 Bernese Mountain dog, 3/14 Cocker Spaniel, 1/11 German Shepherd	UQCRFS1, GAPDH
9	3	3938760	4112009	dupl	2	2	1/11 Poodles, 3/12 Terrier Yorkshire	STARD4, CAMK4
16*	3	93757480	94035855	dupl	2	1	2/12 English Bulldog	ANAPC13, LCORL
21*	4	74490811	74617835	dupl	2	3	2/2 Flatcaoted Retriever 1/12 Golden Retriever, 1/14 Labrador Retreiver,	NUPP155, WDR70
22	4	81545263	81597500	dupl	0	3	1/11 Eurasian, 7/11 German Shepherd, 1/11 Shar Pei
43	12	19736141	20345292	dupl	2	2	1/1 Large Munsterlander, 5/12 Standard Poodle	MUT, CENPQ
48	13	21103428	22714370	dupl	11	1	2/12 Standard Poodle	DSCC1, TNFRSF11B, ENPP2, COLEC10, NOV, TAF2, MRPL13, DEPTOR, COL14A1, MTBP, SNTB1
57	15	37836364	37940678	dupl	1	1	2/11 Shar Pei	NDUFA12
69*	19	13816712	15228649	dupl	3	1	2/11 Shar Pei	PHF17, C4ORF33, SCLT1
71	19	29002373	30541395	dupl	1	1	3/9 Border Collies	CNTNAP5
82	22	21232747	21306657	dupl	0	1	3/11 Eurasian
108*	37	31546053	31684318	dupl	2	2	4/11 Eurasian, 10/11 Shar Pei	SGPP2, FARSB
* CNVRs that overlap genes that are dosage sensitive in human. The dosage sensitive genes are indicated in bold
